# Supplementary material for: G Protein-Dependent Activation of the PKA-Erk1/2 Pathway by the Striatal Dopamine D1/D3 Receptor Heteromer Involves Beta-Arrestin and the Tyrosine Phosphatase Shp-2
Source: Biomolecules. 2023 Mar 3;13(3):473. doi: 10.3390/biom13030473 (PMC10046256; doi:10.3390/biom13030473)
Supplement: Supplementary file 1 [file biomolecules-13-00473-s001.zip]

Archive with 1 entries (1 files):
- biomolecules-2181776-supplementary.pdf
